# Supplementary material for: Cervical Cancer Screening Uptake Among Women with Disabilities: Findings from a Cross-Sectional Study in Chile
Source: Int J Environ Res Public Health. 2024 Nov 27;21(12):1578. doi: 10.3390/ijerph21121578 (PMC11675201; doi:10.3390/ijerph21121578)
Supplement: Supplementary file 1 [file ijerph-21-01578-s001.zip]

Archive with 1 entries (1 files):
- ijerph-3257602-supplementary.pdf
